# Supplementary material for: High Throughput FISH Screening Identifies Small Molecules That Modulate Oncogenic lncRNA MALAT1 via GSK3B and hnRNPs
Source: Noncoding RNA. 2023 Jan 3;9(1):2. doi: 10.3390/ncrna9010002 (PMC9844399; doi:10.3390/ncrna9010002)
Supplement: Supplementary file 1 [file ncrna-09-00002-s001.zip]

Archive with 3 entries (3 files):
- 221207_Supplement_HTS_raw_data.xlsx
- 221207_Zablowsky_supplemental_Figures.pptx
- 221207_Zablowsky_Supplement_MISFISHIE.pdf
